# Supplementary material for: Who Are the True Fans? Evidence from an Event-Related Potential Study
Source: PLoS One. 2015 Jun 9;10(6):e0129624. doi: 10.1371/journal.pone.0129624 (PMC4461283; doi:10.1371/journal.pone.0129624)
Supplement: S1 Dataset — (ZIP) [file pone.0129624.s001.zip]

Archive with 5 entries (4 files):
- database/LPP300-600.sav
- database/N2180-240.sav
- database/reaction time.sav
- database/╧α╣╪╖╓╬÷.sav
- database/
